# Supplementary material for: Expression of Transcription Factor ZBTB20 in the Adult Primate Neurogenic Niche under Physiological Conditions or after Ischemia
Source: Genes (Basel). 2022 Aug 29;13(9):1559. doi: 10.3390/genes13091559 (PMC9498320; doi:10.3390/genes13091559)
Supplement: Supplementary file 1 [file genes-13-01559-s001.zip]

Archive with 1 entries (1 files):
- genes-1823012-supplementary.pdf
